# Supplementary material for: Stratification and prediction of remission in first-episode psychosis patients: the OPTiMiSE cohort study
Source: Transl Psychiatry. 2019 Jan 17;9:20. doi: 10.1038/s41398-018-0366-5 (PMC6336802; doi:10.1038/s41398-018-0366-5)
Supplement: Supplementary file 2 — Supplementary Table 1 [file 41398_2018_366_MOESM2_ESM.xlsx]

## Sheet: Suppl. Table 1 
	Supplementary Table 1
	Biomarker	LLOD	% samples < LLOD	Minimum	Median	Maximum	Mean	SEM
	CCL2	0.09	0	86.18	255.9	879.6	273.2	5.458
	CCL3	3.02	0.307692	4.131	13.69	2427	30.28	9.627
	CCL4	0.17	0	15.96	94.05	359.4	103.4	2.728
	CCL11	3.26	0	14.68	156.8	704.6	179.1	5.658
	CCL13	1.69	0	25.65	128.9	350.3	136.2	3.313
	CCL17	0.22	0	17.11	284.7	1707	353.8	14.09
	CCL19	0.05	1.23077	10.11	619.4	13233	745.1	45.46
	CCL20	0.17	1.23077	1.182	23.19	915.8	41.2	4.257
	CCL22	1.22	0	381.6	1173	3061	1244	24.78
	CCL26	1.77	8	1.77	5.952	141.5	10.12	0.8058
	CCL27	1.8	1.23077	284.6	5063	16870	5631	148.7
	CX3CL1	102	1.23077	2816	20586	71126	21572	450.8
	CXCL10	0.37	0	26.61	169.3	1575	198.6	7.716
	CXCL11	1.5	1.23077	13.73	112.2	2838	155.5	11.57
	CXCL12	1.5	1.23077	200.7	2967	11282	3333	85.09
	IL-1a	0.09	71.3846	0.09	0.4742	25.71	2.224	0.5106
	IL-1b	0.05	85.5385	0.05	0.0842	3.105	0.2911	0.08572
	IL-2	0.09	46.7692	0.09	0.1207	2312	13.62	13.36
	IL-4	0.02	60.9231	0.02	0.03198	0.1559	0.03855	0.002138
	IL-5	0.14	72.3077	0.14	0.3503	6.41	0.5904	0.0958
	IL-6	0.06	1.53846	0.06	0.3621	9.225	0.5299	0.04007
	IL-7	0.12	0	1.689	14.54	40.26	15.32	0.3965
	IL-8	0.07	0	2.114	8.694	1815	20.43	5.729
	IL-10	0.04	0.307692	0.03633	0.261	10.56	0.3825	0.03682
	IL-12p40	0.33	0	12.91	89.94	445.8	95.06	3.219
	IL-12p70	0.11	43.0769	0.11	0.09037	5.7	0.1498	0.03198
	IL-13	0.24	22.7692	0.24	0.9119	14.07	1.27	0.09307
	IL-15	0.15	0	0.5535	1.998	7.253	2.07	0.04931
	IL-16	2.83	0	5.908	207	795.6	227.4	6.082
	IL-17	0.1	3.38462	0.1	1.676	24.67	2.211	0.1323
	IL-18	0.71	1.23077	2.848	148.9	747.4	163.2	4.789
	IL-21	0.22	1.53846	0.8069	8.657	71.8	10.61	0.508
	IL-23	0.94	1.23077	3.866	11.22	81.09	13.41	0.5386
	IL-27	7.03	1.23077	170.3	1132	4113	1275	37.99
	IFN-g	0.37	0.307692	0.37	3.855	96.1	6.084	0.4585
	TNF-a	0.04	0	0.2181	1.68	4.583	1.73	0.03844
	TNF-b	0.08	9.53846	0.08	0.1731	4.611	0.2531	0.02623
	GM-CSF	0.16	23.6923	0.16	0.1505	6.535	0.2668	0.03507
	VEGF	1.12	0	22.39	158.6	1524	210.8	9.324
	sICAM-1	1.94	0	179057	408555	948605	416335	6962
	sVCAM-1	6	0	338384	658672	1552000	668128	9737
	CRP	1.33	0	41373	865924	62870000	2789000	337665
	SAA	10.9	0	193582	1945000	281600000	8151000	1460000
